# Supplementary material for: Nanopore sequencing with unique molecular identifiers enables accurate mutation analysis and haplotyping in the complex lipoprotein(a) KIV-2 VNTR
Source: Genome Med. 2024 Oct 8;16:117. doi: 10.1186/s13073-024-01391-8 (PMC11462820; doi:10.1186/s13073-024-01391-8)
Supplement: Supplementary file 2 — Additional file 2. A summary of all variants found across the European SAPHIR sample set and the four 1000G populations, their absolute occurrence in the different populations, mean and standard deviation of the variant level per population. [file 13073_2024_1391_MOESM2_ESM.xlsx]

## Sheet: Variant calling summary
Variant calling summary for all 63 samples from 1000G (48 samples) and SAPHIR (15 samples).
Position	Reference base	Alternative base	Region	Variant classification	Variant occurence					Mean variant level					SD variant level
					CDX	JPT	PJL	SAPHIR	YRI	CDX	JPT	PJL	SAPHIR	YRI	CDX	JPT	PJL	SAPHIR	YRI
21	G	A	intronic	KIV-2B	8	10	9	12	8	0.163	0.18	0.127	0.078	0.059	0.083	0.137	0.126	0.068	0.047
23	A	T	intronic	not KIV-2B	0	0	0	1	0	0	0	0	0.034	0	0	0	0	NA	0
26	C	D	intronic	not KIV-2B	0	1	0	0	0	0	0.011	0	0	0	0	NA	0	0	0
30	C	G	intronic	not KIV-2B	0	1	0	0	0	0	0.021	0	0	0	0	NA	0	0	0
31	T	C	intronic	KIV-2B	8	10	9	12	8	0.162	0.177	0.127	0.078	0.059	0.083	0.133	0.126	0.068	0.047
35	C	G	intronic	not KIV-2B	9	8	7	10	8	0.719	0.614	0.737	0.676	0.676	0.279	0.251	0.261	0.221	0.205
37	C	T	intronic	not KIV-2B	9	7	5	7	0	0.033	0.028	0.035	0.025	0	0.018	0.015	0.014	0.009	0
38	C	G	intronic	not KIV-2B	0	0	0	0	1	0	0	0	0	0.032	0	0	0	0	NA
41	G	A	intronic	not KIV-2B	2	0	2	0	0	0.03	0	0.029	0	0	0.007	0	0.006	0	0
50	C	G	intronic	KIV-2B	8	10	9	12	8	0.163	0.18	0.127	0.078	0.059	0.083	0.137	0.126	0.068	0.047
58	G	A	intronic	not KIV-2B	0	0	0	1	0	0	0	0	0.036	0	0	0	0	NA	0
60	G	A	intronic	not KIV-2B	1	0	0	0	0	0.023	0	0	0	0	NA	0	0	0	0
70	C	A	intronic	KIV-2B	0	0	0	0	1	0	0	0	0	0.001	0	0	0	0	NA
70	C	T	intronic	KIV-2B	8	10	9	12	8	0.163	0.18	0.127	0.078	0.059	0.083	0.137	0.126	0.068	0.047
91	T	C	intronic	KIV-2B	8	10	9	12	8	0.163	0.18	0.127	0.078	0.059	0.083	0.137	0.126	0.068	0.047
105	C	T	intronic	KIV-2B	8	10	9	12	8	0.163	0.18	0.127	0.078	0.059	0.083	0.137	0.126	0.068	0.047
112	C	T	intronic	KIV-2B	8	10	9	12	8	0.163	0.18	0.127	0.078	0.059	0.083	0.137	0.126	0.068	0.047
113	C	A	intronic	not KIV-2B	0	0	0	0	2	0	0	0	0	0.031	0	0	0	0	0.004
122	C	T	intronic	not KIV-2B	0	0	0	0	2	0	0	0	0	0.047	0	0	0	0	0.018
131	C	T	intronic	not KIV-2B	0	0	0	0	1	0	0	0	0	0.029	0	0	0	0	NA
132	C	T	intronic	KIV-2B	9	10	10	12	8	0.145	0.183	0.115	0.078	0.059	0.095	0.134	0.125	0.068	0.047
134	G	A	intronic	not KIV-2B	1	0	0	0	0	0.026	0	0	0	0	NA	0	0	0	0
136	A	T	intronic	not KIV-2B	0	0	1	1	0	0	0	0.037	0.065	0	0	0	NA	NA	0
139	C	T	intronic	not KIV-2B	0	0	0	1	0	0	0	0	0.033	0	0	0	0	NA	0
141	A	G	intronic	KIV-2B	8	10	9	12	8	0.163	0.18	0.127	0.078	0.059	0.083	0.137	0.126	0.068	0.047
146	C	T	intronic	not KIV-2B	7	8	4	4	1	0.052	0.047	0.044	0.024	0.02	0.021	0.022	0.009	0.005	NA
149	G	A	intronic	not KIV-2B	0	0	0	0	1	0	0	0	0	0.036	0	0	0	0	NA
150	G	T	intronic	not KIV-2B	0	0	0	0	5	0	0	0	0	0.065	0	0	0	0	0.051
161	C	G	intronic	not KIV-2B	0	1	0	0	0	0	0.026	0	0	0	0	NA	0	0	0
166	G	A	intronic	KIV-2B	8	10	9	12	8	0.163	0.18	0.127	0.078	0.059	0.083	0.137	0.126	0.068	0.047
181	C	A	intronic	not KIV-2B	0	0	0	1	0	0	0	0	0.03	0	0	0	0	NA	0
187	T	G	intronic	not KIV-2B	0	1	0	0	0	0	0.021	0	0	0	0	NA	0	0	0
191	A	G	intronic	not KIV-2B	6	6	4	4	1	0.041	0.038	0.07	0.044	0.023	0.009	0.016	0.06	0.036	NA
197	G	T	intronic	KIV-2B	8	10	9	12	8	0.163	0.18	0.127	0.078	0.059	0.083	0.137	0.126	0.068	0.047
202	A	C	intronic	KIV-2B	8	10	9	12	8	0.163	0.18	0.127	0.078	0.059	0.083	0.137	0.126	0.068	0.047
202	A	G	intronic	KIV-2B	0	1	0	0	0	0	0.001	0	0	0	0	NA	0	0	0
203	A	T	intronic	KIV-2B	8	10	9	12	8	0.163	0.18	0.127	0.078	0.059	0.083	0.137	0.126	0.068	0.047
204	A	C	intronic	KIV-2B	8	10	9	12	8	0.163	0.18	0.127	0.077	0.059	0.083	0.137	0.126	0.068	0.047
209	G	T	intronic	not KIV-2B	0	0	0	2	0	0	0	0	0.06	0	0	0	0	0.03	0
210	C	D	intronic	not KIV-2B	0	0	0	0	5	0	0	0	0	0.04	0	0	0	0	0.013
210	C	T	intronic	not KIV-2B	0	0	0	0	2	0	0	0	0	0.047	0	0	0	0	0.018
213	C	T	intronic	KIV-2B	8	10	9	12	8	0.163	0.18	0.127	0.078	0.059	0.083	0.137	0.126	0.068	0.047
236	G	T	intronic	KIV-2B	8	10	9	12	8	0.163	0.18	0.127	0.078	0.059	0.083	0.137	0.126	0.068	0.047
239	C	T	intronic	KIV-2B	8	10	9	12	8	0.161	0.178	0.127	0.078	0.059	0.08	0.137	0.126	0.068	0.047
254	G	A	intronic	KIV-2B	9	10	9	12	8	0.145	0.18	0.127	0.078	0.059	0.095	0.137	0.126	0.068	0.047
259	C	T	intronic	not KIV-2B	0	0	0	0	1	0	0	0	0	0.032	0	0	0	0	NA
260	G	C	intronic	KIV-2B	8	10	9	12	8	0.163	0.18	0.127	0.078	0.059	0.083	0.137	0.126	0.068	0.047
265	C	T	intronic	KIV-2B	8	10	9	12	8	0.163	0.18	0.127	0.078	0.059	0.083	0.137	0.126	0.068	0.047
271	G	C	intronic	KIV-2B	8	10	9	12	8	0.163	0.18	0.127	0.078	0.059	0.083	0.137	0.126	0.068	0.047
272	A	T	intronic	not KIV-2B	2	1	0	0	0	0.024	0.045	0	0	0	0.009	NA	0	0	0
278	T	C	intronic	not KIV-2B	2	0	0	0	0	0.018	0	0	0	0	0.005	0	0	0	0
280	G	T	intronic	not KIV-2B	0	0	1	0	0	0	0	0.027	0	0	0	0	NA	0	0
283	T	A	intronic	not KIV-2B	0	0	1	0	0	0	0	0.032	0	0	0	0	NA	0	0
287	C	A	intronic	KIV-2B	8	10	10	12	8	0.163	0.18	0.115	0.078	0.059	0.083	0.137	0.125	0.068	0.047
296	T	C	intronic	not KIV-2B	0	0	0	0	1	0	0	0	0	0.048	0	0	0	0	NA
302	C	T	intronic	KIV-2B	8	10	9	12	8	0.163	0.18	0.127	0.078	0.059	0.083	0.137	0.126	0.068	0.047
304	C	G	intronic	not KIV-2B	8	4	6	7	0	0.042	0.03	0.043	0.048	0	0.022	0.016	0.019	0.021	0
306	T	G	intronic	not KIV-2B	0	0	0	0	1	0	0	0	0	0.039	0	0	0	0	NA
311	T	G	intronic	KIV-2B	8	10	9	12	8	0.163	0.18	0.127	0.078	0.059	0.083	0.137	0.126	0.068	0.047
314	C	T	intronic	not KIV-2B	1	0	1	0	0	0.027	0	0.018	0	0	NA	0	NA	0	0
318	C	G	intronic	KIV-2B	8	10	9	12	8	0.163	0.18	0.127	0.078	0.059	0.083	0.137	0.126	0.068	0.047
321	A	G	intronic	KIV-2B	8	10	9	12	8	0.163	0.18	0.127	0.078	0.059	0.083	0.137	0.126	0.068	0.047
328	A	G	intronic	KIV-2B	8	10	9	12	8	0.163	0.18	0.127	0.078	0.059	0.083	0.137	0.126	0.068	0.047
333	A	T	intronic	KIV-2B	8	10	9	12	8	0.163	0.18	0.127	0.078	0.059	0.083	0.137	0.126	0.068	0.047
340	G	C	intronic	KIV-2B	8	10	9	12	8	0.163	0.18	0.127	0.078	0.059	0.083	0.137	0.126	0.068	0.047
346	C	D	intronic	KIV-2B	0	0	1	0	0	0	0	0.001	0	0	0	0	NA	0	0
346	C	T	intronic	KIV-2B	8	10	9	12	8	0.163	0.18	0.127	0.078	0.059	0.083	0.137	0.126	0.068	0.047
355	G	T	intronic	KIV-2B	8	10	9	12	8	0.163	0.18	0.127	0.078	0.059	0.083	0.137	0.126	0.068	0.047
373	A	T	intronic	KIV-2B	8	10	9	12	8	0.163	0.18	0.127	0.078	0.059	0.083	0.137	0.126	0.068	0.047
386	A	G	intronic	not KIV-2B	0	0	1	2	3	0	0	0.237	0.211	0.048	0	0	NA	0.067	0.035
392	A	G	intronic	not KIV-2B	0	0	1	0	0	0	0	0.032	0	0	0	0	NA	0	0
395	A	T	intronic	KIV-2B	8	10	9	12	8	0.163	0.18	0.127	0.078	0.059	0.083	0.137	0.126	0.068	0.047
398	G	A	intronic	not KIV-2B	0	0	0	0	5	0	0	0	0	0.06	0	0	0	0	0.041
399	G	T	intronic	KIV-2B	8	10	9	12	8	0.163	0.18	0.127	0.078	0.059	0.083	0.137	0.126	0.068	0.047
401	G	A	intronic	not KIV-2B	0	0	0	0	1	0	0	0	0	0.026	0	0	0	0	NA
410	T	A	intronic	KIV-2B	8	10	9	12	8	0.163	0.18	0.127	0.078	0.059	0.083	0.137	0.126	0.068	0.047
412	C	G	intronic	KIV-2B	8	10	9	12	8	0.163	0.18	0.127	0.078	0.059	0.083	0.137	0.126	0.068	0.047
417	G	C	intronic	KIV-2B	8	10	9	12	8	0.163	0.18	0.127	0.078	0.059	0.083	0.137	0.126	0.068	0.047
421	T	A	intronic	KIV-2B	8	10	9	12	8	0.163	0.18	0.127	0.078	0.059	0.083	0.137	0.126	0.068	0.047
426	T	C	intronic	not KIV-2B	0	0	0	0	3	0	0	0	0	0.033	0	0	0	0	0.009
427	G	T	intronic	KIV-2B	8	10	10	12	8	0.163	0.18	0.117	0.078	0.059	0.083	0.137	0.123	0.068	0.047
433	C	T	intronic	KIV-2B	8	10	9	12	8	0.163	0.18	0.127	0.078	0.059	0.083	0.137	0.126	0.068	0.047
434	G	A	intronic	not KIV-2B	0	0	0	1	0	0	0	0	0.054	0	0	0	0	NA	0
443	A	C	intronic	KIV-2B	8	10	9	12	8	0.163	0.18	0.127	0.078	0.059	0.083	0.137	0.126	0.068	0.047
458	T	C	intronic	KIV-2B	8	10	9	12	8	0.163	0.18	0.127	0.078	0.059	0.083	0.137	0.126	0.068	0.047
459	G	A	intronic	KIV-2B	8	10	9	12	8	0.163	0.18	0.127	0.078	0.059	0.083	0.137	0.126	0.068	0.047
461	A	G	intronic	KIV-2B	8	10	9	12	8	0.163	0.18	0.127	0.078	0.059	0.083	0.137	0.126	0.068	0.047
464	A	G	intronic	not KIV-2B	0	0	0	0	1	0	0	0	0	0.035	0	0	0	0	NA
467	A	G	intronic	KIV-2B	8	10	9	12	8	0.163	0.18	0.127	0.078	0.059	0.083	0.137	0.126	0.068	0.047
472	A	G	intronic	not KIV-2B	0	0	0	0	5	0	0	0	0	0.063	0	0	0	0	0.019
473	G	T	intronic	KIV-2B	8	10	9	12	8	0.163	0.18	0.127	0.078	0.059	0.083	0.137	0.126	0.068	0.047
477	G	A	intronic	not KIV-2B	3	0	1	0	0	0.023	0	0.024	0	0	0.004	0	NA	0	0
478	G	T	intronic	KIV-2B	8	10	9	12	8	0.163	0.18	0.127	0.078	0.059	0.083	0.137	0.126	0.068	0.047
481	G	T	intronic	not KIV-2B	0	0	0	2	0	0	0	0	0.022	0	0	0	0	0	0
494	A	C	intronic	not KIV-2B	0	0	0	0	1	0	0	0	0	0.187	0	0	0	0	NA
495	C	A	intronic	not KIV-2B	1	0	0	0	0	0.023	0	0	0	0	NA	0	0	0	0
504	G	T	intronic	not KIV-2B	1	0	0	0	0	0.061	0	0	0	0	NA	0	0	0	0
505	G	C	intronic	not KIV-2B	0	0	0	0	5	0	0	0	0	0.359	0	0	0	0	0.113
508	G	T	intronic	not KIV-2B	0	1	0	0	0	0	0.011	0	0	0	0	NA	0	0	0
511	T	C	intronic	not KIV-2B	1	0	0	0	0	0.023	0	0	0	0	NA	0	0	0	0
514	C	T	intronic	KIV-2B	8	10	9	12	8	0.163	0.18	0.127	0.078	0.059	0.083	0.137	0.126	0.068	0.047
515	A	G	intronic	not KIV-2B	9	5	6	7	0	0.035	0.029	0.036	0.047	0	0.023	0.012	0.012	0.02	0
516	A	G	intronic	not KIV-2B	9	8	6	8	0	0.12	0.097	0.165	0.133	0	0.039	0.06	0.096	0.056	0
520	G	T	intronic	not KIV-2B	5	5	2	0	1	0.031	0.03	0.045	0	0.024	0.012	0.014	0.02	0	NA
529	G	A	intronic	KIV-2B	8	10	9	12	8	0.163	0.18	0.127	0.078	0.059	0.083	0.137	0.126	0.068	0.047
534	T	G	intronic	KIV-2B	8	10	9	12	8	0.163	0.18	0.127	0.078	0.059	0.083	0.137	0.126	0.068	0.047
535	C	T	intronic	KIV-2B	8	10	9	12	8	0.163	0.18	0.127	0.078	0.059	0.083	0.137	0.126	0.068	0.047
539	G	T	intronic	KIV-2B	8	10	9	12	8	0.163	0.18	0.127	0.078	0.059	0.083	0.137	0.126	0.068	0.047
546	G	T	intronic	not KIV-2B	0	0	0	0	1	0	0	0	0	0.029	0	0	0	0	NA
555	C	D	intronic	KIV-2B	8	10	9	12	8	0.163	0.18	0.127	0.078	0.059	0.083	0.137	0.126	0.068	0.047
558	G	T	intronic	KIV-2B	8	10	9	12	8	0.163	0.18	0.127	0.078	0.059	0.083	0.137	0.126	0.068	0.047
560	T	C	intronic	not KIV-2B	0	0	0	1	0	0	0	0	0.032	0	0	0	0	NA	0
564	C	T	intronic	KIV-2B	8	10	9	12	8	0.163	0.18	0.127	0.078	0.059	0.083	0.137	0.126	0.068	0.047
565	C	T	intronic	KIV-2B	8	10	9	12	8	0.163	0.18	0.127	0.078	0.059	0.083	0.137	0.126	0.068	0.047
573	C	T	intronic	not KIV-2B	0	0	1	0	0	0	0	0.029	0	0	0	0	NA	0	0
578	C	G	intronic	not KIV-2B	1	0	0	0	0	0.05	0	0	0	0	NA	0	0	0	0
580	G	A	intronic	not KIV-2B	0	1	0	0	0	0	0.029	0	0	0	0	NA	0	0	0
591	G	T	exonic	not KIV-2B	0	0	0	0	2	0	0	0	0	0.033	0	0	0	0	0.021
594	A	G	exonic	KIV-2B	8	10	9	12	8	0.163	0.18	0.127	0.078	0.059	0.083	0.137	0.126	0.068	0.047
602	G	A	exonic	not KIV-2B	0	0	0	0	2	0	0	0	0	0.03	0	0	0	0	0.005
619	C	T	exonic	not KIV-2B	0	0	1	0	0	0	0	0.025	0	0	0	0	NA	0	0
621	T	C	exonic	KIV-2B	8	10	9	12	8	0.163	0.18	0.127	0.078	0.059	0.083	0.137	0.126	0.068	0.047
653	C	A	exonic	not KIV-2B	0	0	0	0	2	0	0	0	0	0.013	0	0	0	0	0.017
657	C	A	exonic	not KIV-2B	0	0	0	2	0	0	0	0	0.011	0	0	0	0	0.003	0
657	C	T	exonic	not KIV-2B	0	0	0	0	1	0	0	0	0	0.044	0	0	0	0	NA
666	A	T	exonic	KIV-2B	8	10	9	12	8	0.141	0.148	0.113	0.07	0.059	0.07	0.103	0.104	0.056	0.047
672	A	G	exonic	not KIV-2B	0	0	0	1	0	0	0	0	0.028	0	0	0	0	NA	0
675	C	T	exonic	not KIV-2B	0	0	0	0	1	0	0	0	0	0.044	0	0	0	0	NA
678	C	A	exonic	not KIV-2B	0	0	0	1	0	0	0	0	0.015	0	0	0	0	NA	0
708	G	A	exonic	not KIV-2B	0	0	1	0	0	0	0	0.026	0	0	0	0	NA	0	0
716	G	A	exonic	not KIV-2B	0	1	0	0	0	0	0.025	0	0	0	0	NA	0	0	0
719	C	T	exonic	not KIV-2B	0	0	0	0	2	0	0	0	0	0.027	0	0	0	0	0.003
728	A	G	exonic	not KIV-2B	0	0	0	0	2	0	0	0	0	0.053	0	0	0	0	0.039
734	C	A	exonic	not KIV-2B	0	0	0	1	0	0	0	0	0.011	0	0	0	0	NA	0
751	G	C	intronic	not KIV-2B	0	0	0	0	1	0	0	0	0	0.027	0	0	0	0	NA
770	G	T	intronic	not KIV-2B	0	0	0	1	0	0	0	0	0.055	0	0	0	0	NA	0
780	A	C	intronic	not KIV-2B	0	0	0	0	1	0	0	0	0	0.169	0	0	0	0	NA
781	G	A	intronic	not KIV-2B	1	1	0	0	1	0.051	0.029	0	0	0.03	NA	NA	0	0	NA
781	G	C	intronic	not KIV-2B	0	0	0	1	0	0	0	0	0.055	0	0	0	0	NA	0
794	T	G	intronic	not KIV-2B	0	0	0	1	0	0	0	0	0.055	0	0	0	0	NA	0
796	C	A	intronic	not KIV-2B	0	0	0	0	5	0	0	0	0	0.033	0	0	0	0	0.007
803	T	C	intronic	not KIV-2B	0	0	0	1	0	0	0	0	0.055	0	0	0	0	NA	0
804	G	A	intronic	not KIV-2B	0	0	0	1	0	0	0	0	0.055	0	0	0	0	NA	0
807	T	C	intronic	not KIV-2B	0	0	0	1	0	0	0	0	0.055	0	0	0	0	NA	0
808	C	T	intronic	not KIV-2B	0	0	0	1	0	0	0	0	0.055	0	0	0	0	NA	0
824	C	T	intronic	not KIV-2B	0	0	0	0	1	0	0	0	0	0.02	0	0	0	0	NA
825	G	A	intronic	not KIV-2B	0	1	0	0	0	0	0.007	0	0	0	0	NA	0	0	0
839	A	T	intronic	not KIV-2B	0	0	0	1	0	0	0	0	0.055	0	0	0	0	NA	0
845	G	T	intronic	not KIV-2B	0	0	0	1	0	0	0	0	0.055	0	0	0	0	NA	0
851	G	A	intronic	not KIV-2B	0	0	1	0	0	0	0	0.025	0	0	0	0	NA	0	0
853	C	T	intronic	not KIV-2B	0	1	0	1	1	0	0.021	0	0.055	0.029	0	NA	0	NA	NA
859	A	G	intronic	not KIV-2B	9	8	7	10	1	0.508	0.483	0.524	0.489	0.169	0.194	0.2	0.204	0.158	NA
867	T	C	intronic	not KIV-2B	1	0	0	0	0	0.016	0	0	0	0	NA	0	0	0	0
899	G	A	intronic	not KIV-2B	0	0	1	0	0	0	0	0.026	0	0	0	0	NA	0	0
904	G	A	intronic	not KIV-2B	0	0	0	0	1	0	0	0	0	0.036	0	0	0	0	NA
907	A	G	intronic	not KIV-2B	0	0	0	0	1	0	0	0	0	0.063	0	0	0	0	NA
911	G	A	intronic	not KIV-2B	0	0	0	0	1	0	0	0	0	0.068	0	0	0	0	NA
917	C	T	intronic	not KIV-2B	0	1	0	0	0	0	0.046	0	0	0	0	NA	0	0	0
944	G	A	intronic	not KIV-2B	2	0	0	0	0	0.019	0	0	0	0	0.002	0	0	0	0
958	T	C	intronic	not KIV-2B	7	3	4	2	0	0.039	0.02	0.057	0.022	0	0.036	0.009	0.041	0	0
966	T	C	intronic	not KIV-2B	0	0	0	0	1	0	0	0	0	0.053	0	0	0	0	NA
970	G	A	intronic	not KIV-2B	0	0	0	2	0	0	0	0	0.05	0	0	0	0	0.038	0
1031	C	T	intronic	not KIV-2B	0	0	0	1	0	0	0	0	0.023	0	0	0	0	NA	0
1035	A	G	intronic	not KIV-2B	0	0	1	0	0	0	0	0.024	0	0	0	0	NA	0	0
1041	T	G	intronic	not KIV-2B	0	0	1	2	0	0	0	0.027	0.04	0	0	0	NA	0.009	0
1046	G	A	intronic	not KIV-2B	0	0	0	0	2	0	0	0	0	0.013	0	0	0	0	0.017
1083	G	C	intronic	not KIV-2B	0	0	1	0	0	0	0	0.015	0	0	0	0	NA	0	0
1100	G	A	intronic	not KIV-2B	0	0	1	0	0	0	0	0.03	0	0	0	0	NA	0	0
1106	G	A	intronic	not KIV-2B	0	0	1	0	0	0	0	0.024	0	0	0	0	NA	0	0
1110	C	G	intronic	not KIV-2B	0	0	0	1	0	0	0	0	0.02	0	0	0	0	NA	0
1110	C	T	intronic	not KIV-2B	0	0	1	2	7	0	0	0.045	0.053	0.036	0	0	NA	0.008	0.012
1132	T	A	intronic	not KIV-2B	0	2	0	0	0	0	0.018	0	0	0	0	0.002	0	0	0
1136	G	C	intronic	not KIV-2B	1	3	0	0	0	0.033	0.023	0	0	0	NA	0.014	0	0	0
1144	A	G	intronic	not KIV-2B	0	0	0	0	1	0	0	0	0	0.023	0	0	0	0	NA
1147	A	T	intronic	not KIV-2B	1	0	0	0	0	0.025	0	0	0	0	NA	0	0	0	0
1158	T	A	intronic	not KIV-2B	0	0	0	0	1	0	0	0	0	0.074	0	0	0	0	NA
1177	C	G	intronic	not KIV-2B	0	0	1	0	0	0	0	0.031	0	0	0	0	NA	0	0
1193	G	A	intronic	not KIV-2B	0	0	0	0	1	0	0	0	0	0.087	0	0	0	0	NA
1233	C	G	intronic	not KIV-2B	1	0	0	0	0	0.014	0	0	0	0	NA	0	0	0	0
1248	A	T	intronic	not KIV-2B	0	0	0	1	0	0	0	0	0.033	0	0	0	0	NA	0
1263	A	C	intronic	not KIV-2B	0	0	1	0	0	0	0	0.031	0	0	0	0	NA	0	0
1296	G	A	intronic	not KIV-2B	0	0	0	1	0	0	0	0	0.028	0	0	0	0	NA	0
1297	T	C	intronic	not KIV-2B	8	10	9	13	8	0.077	0.097	0.128	0.134	0.139	0.037	0.056	0.049	0.069	0.101
1309	G	A	intronic	not KIV-2B	0	0	0	0	2	0	0	0	0	0.044	0	0	0	0	0.038
1323	T	C	intronic	not KIV-2B	0	0	0	0	1	0	0	0	0	0.025	0	0	0	0	NA
1330	G	T	intronic	not KIV-2B	0	1	0	0	0	0	0.017	0	0	0	0	NA	0	0	0
1335	G	A	intronic	not KIV-2B	0	0	0	1	0	0	0	0	0.019	0	0	0	0	NA	0
1337	G	A	intronic	not KIV-2B	9	7	6	7	2	0.026	0.026	0.036	0.037	0.056	0.012	0.014	0.009	0.014	0.055
1338	G	A	intronic	not KIV-2B	0	0	0	0	1	0	0	0	0	0.031	0	0	0	0	NA
1356	T	C	intronic	not KIV-2B	9	8	7	10	8	0.693	0.591	0.706	0.647	0.652	0.271	0.238	0.246	0.209	0.197
1369	T	C	intronic	not KIV-2B	2	2	0	0	0	0.015	0.024	0	0	0	0.002	0.005	0	0	0
1371	G	A	intronic	not KIV-2B	0	0	2	1	0	0	0	0.04	0.029	0	0	0	0.033	NA	0
1376	T	D	intronic	not KIV-2B	0	0	0	0	1	0	0	0	0	0.023	0	0	0	0	NA
1377	A	D	intronic	not KIV-2B	0	0	0	0	1	0	0	0	0	0.023	0	0	0	0	NA
1378	T	D	intronic	not KIV-2B	0	0	0	0	1	0	0	0	0	0.023	0	0	0	0	NA
1379	T	D	intronic	not KIV-2B	0	0	0	0	1	0	0	0	0	0.023	0	0	0	0	NA
1383	G	A	intronic	not KIV-2B	1	0	0	0	0	0.045	0	0	0	0	NA	0	0	0	0
1389	A	G	intronic	not KIV-2B	0	0	0	0	2	0	0	0	0	0.03	0	0	0	0	0.005
1391	C	T	intronic	not KIV-2B	1	2	0	0	0	0.013	0.033	0	0	0	NA	0.032	0	0	0
1397	C	T	intronic	not KIV-2B	0	0	0	0	1	0	0	0	0	0.16	0	0	0	0	NA
1430	G	A	intronic	not KIV-2B	1	0	0	0	0	0.012	0	0	0	0	NA	0	0	0	0
1436	A	C	intronic	not KIV-2B	0	0	0	0	3	0	0	0	0	0.102	0	0	0	0	0.034
1449	C	A	intronic	not KIV-2B	0	1	0	0	0	0	0.011	0	0	0	0	NA	0	0	0
1449	C	T	intronic	not KIV-2B	0	1	0	0	0	0	0.016	0	0	0	0	NA	0	0	0
1463	A	G	intronic	not KIV-2B	1	0	0	0	0	0.027	0	0	0	0	NA	0	0	0	0
1469	G	A	intronic	not KIV-2B	0	0	1	2	0	0	0	0.017	0.023	0	0	0	NA	0.005	0
1472	A	G	intronic	not KIV-2B	0	0	0	0	2	0	0	0	0	0.03	0	0	0	0	0.005
1482	C	T	intronic	not KIV-2B	0	0	0	0	3	0	0	0	0	0.029	0	0	0	0	0.003
1487	C	A	intronic	not KIV-2B	0	0	0	0	1	0	0	0	0	0.053	0	0	0	0	NA
1488	C	T	intronic	not KIV-2B	0	1	0	0	1	0	0.021	0	0	0.076	0	NA	0	0	NA
1489	G	A	intronic	not KIV-2B	8	9	9	10	6	0.022	0.032	0.053	0.069	0.047	0.006	0.013	0.025	0.028	0.045
1496	C	T	intronic	not KIV-2B	0	0	0	0	1	0	0	0	0	0.032	0	0	0	0	NA
1515	T	C	intronic	not KIV-2B	0	0	0	0	1	0	0	0	0	0.037	0	0	0	0	NA
1518	C	T	intronic	not KIV-2B	7	7	8	6	6	0.034	0.055	0.047	0.031	0.053	0.014	0.033	0.02	0.017	0.026
1519	C	T	intronic	not KIV-2B	2	3	7	11	7	0.03	0.023	0.032	0.032	0.038	0.007	0.01	0.016	0.013	0.013
1522	C	A	intronic	not KIV-2B	0	0	0	0	1	0	0	0	0	0.025	0	0	0	0	NA
1532	A	G	intronic	not KIV-2B	9	8	6	8	0	0.505	0.404	0.514	0.453	0	0.197	0.175	0.166	0.11	0
1533	T	C	intronic	not KIV-2B	0	0	0	0	2	0	0	0	0	0.057	0	0	0	0	0.005
1535	G	A	intronic	not KIV-2B	0	0	0	0	1	0	0	0	0	0.025	0	0	0	0	NA
1539	G	A	intronic	not KIV-2B	0	0	0	0	1	0	0	0	0	0.025	0	0	0	0	NA
1540	G	C	intronic	not KIV-2B	0	0	0	0	1	0	0	0	0	0.025	0	0	0	0	NA
1545	G	T	intronic	not KIV-2B	0	0	1	0	0	0	0	0.023	0	0	0	0	NA	0	0
1587	G	C	intronic	not KIV-2B	0	0	0	0	2	0	0	0	0	0.065	0	0	0	0	0.061
1589	G	C	intronic	not KIV-2B	0	0	0	1	0	0	0	0	0.028	0	0	0	0	NA	0
1600	G	A	intronic	not KIV-2B	1	0	1	0	0	0.023	0	0.023	0	0	NA	0	NA	0	0
1605	G	T	intronic	not KIV-2B	0	0	0	1	0	0	0	0	0.009	0	0	0	0	NA	0
1612	G	A	intronic	not KIV-2B	0	0	0	0	1	0	0	0	0	0.048	0	0	0	0	NA
1634	T	C	intronic	not KIV-2B	9	7	7	10	5	0.026	0.026	0.061	0.071	0.146	0.012	0.014	0.066	0.078	0.031
1637	T	C	intronic	not KIV-2B	0	0	0	0	2	0	0	0	0	0.152	0	0	0	0	0.036
1642	A	G	intronic	not KIV-2B	9	7	6	8	0	0.026	0.026	0.036	0.037	0	0.012	0.014	0.009	0.013	0
1655	T	D	intronic	not KIV-2B	12	12	12	15	12	0.905	0.875	0.848	0.837	0.901	0.082	0.097	0.112	0.142	0.124
1656	G	D	intronic	not KIV-2B	12	12	12	15	12	0.905	0.875	0.848	0.837	0.901	0.082	0.097	0.112	0.142	0.124
1667	A	T	intronic	not KIV-2B	0	0	0	0	2	0	0	0	0	0.17	0	0	0	0	0.14
1673	T	C	intronic	not KIV-2B	0	0	1	0	0	0	0	0.023	0	0	0	0	NA	0	0
1675	T	C	intronic	not KIV-2B	9	8	6	8	0	0.133	0.132	0.185	0.157	0	0.061	0.058	0.054	0.071	0
1678	A	G	intronic	not KIV-2B	1	0	0	0	0	0.002	0	0	0	0	NA	0	0	0	0
1680	A	G	intronic	not KIV-2B	1	1	1	0	0	0.018	0.015	0.021	0	0	NA	NA	NA	0	0
1683	C	G	intronic	not KIV-2B	0	1	0	0	0	0	0.02	0	0	0	0	NA	0	0	0
1683	C	T	intronic	not KIV-2B	1	1	0	0	0	0.043	0.021	0	0	0	NA	NA	0	0	0
1686	A	G	intronic	not KIV-2B	0	0	0	0	2	0	0	0	0	0.056	0	0	0	0	0.012
1704	C	A	intronic	not KIV-2B	0	0	0	1	0	0	0	0	0.01	0	0	0	0	NA	0
1705	G	A	intronic	not KIV-2B	0	0	0	1	0	0	0	0	0.009	0	0	0	0	NA	0
1709	G	A	intronic	not KIV-2B	0	0	0	0	1	0	0	0	0	0.026	0	0	0	0	NA
1715	C	G	intronic	not KIV-2B	0	0	0	0	1	0	0	0	0	0.026	0	0	0	0	NA
1718	G	T	intronic	not KIV-2B	0	0	0	0	1	0	0	0	0	0.029	0	0	0	0	NA
1720	C	T	intronic	not KIV-2B	0	1	0	0	0	0	0.027	0	0	0	0	NA	0	0	0
1722	C	G	intronic	not KIV-2B	0	0	0	1	0	0	0	0	0.045	0	0	0	0	NA	0
1730	G	A	intronic	not KIV-2B	0	0	0	0	1	0	0	0	0	0.054	0	0	0	0	NA
1734	A	D	intronic	not KIV-2B	0	0	0	0	1	0	0	0	0	0.039	0	0	0	0	NA
1739	A	G	intronic	not KIV-2B	0	1	0	0	0	0	0.021	0	0	0	0	NA	0	0	0
1741	G	A	intronic	not KIV-2B	0	0	0	1	0	0	0	0	0.022	0	0	0	0	NA	0
1741	G	T	intronic	not KIV-2B	0	0	1	0	0	0	0	0.014	0	0	0	0	NA	0	0
1748	C	G	intronic	not KIV-2B	0	0	0	0	1	0	0	0	0	0.023	0	0	0	0	NA
1760	G	A	intronic	not KIV-2B	0	0	0	0	1	0	0	0	0	0.023	0	0	0	0	NA
1790	A	T	intronic	not KIV-2B	0	1	0	0	0	0	0.02	0	0	0	0	NA	0	0	0
1797	C	T	intronic	not KIV-2B	0	0	0	0	2	0	0	0	0	0.288	0	0	0	0	0.194
1830	A	G	intronic	not KIV-2B	0	0	0	1	0	0	0	0	0.072	0	0	0	0	NA	0
1833	G	A	intronic	not KIV-2B	0	0	0	0	1	0	0	0	0	0.025	0	0	0	0	NA
1839	T	C	intronic	not KIV-2B	0	0	1	0	0	0	0	0.043	0	0	0	0	NA	0	0
1850	A	G	intronic	not KIV-2B	0	0	0	0	1	0	0	0	0	0.024	0	0	0	0	NA
1852	T	A	intronic	not KIV-2B	0	1	0	0	0	0	0.019	0	0	0	0	NA	0	0	0
1868	C	A	intronic	not KIV-2B	0	0	0	0	2	0	0	0	0	0.085	0	0	0	0	0.033
1869	A	D	intronic	not KIV-2B	0	0	0	0	1	0	0	0	0	0.034	0	0	0	0	NA
1870	G	D	intronic	not KIV-2B	0	0	0	0	1	0	0	0	0	0.034	0	0	0	0	NA
1872	G	A	intronic	not KIV-2B	0	0	0	0	5	0	0	0	0	0.034	0	0	0	0	0.01
1876	C	D	intronic	not KIV-2B	0	1	0	0	0	0	0.028	0	0	0	0	NA	0	0	0
1894	C	T	intronic	not KIV-2B	0	0	1	0	0	0	0	0.102	0	0	0	0	NA	0	0
1908	C	T	intronic	not KIV-2B	0	0	0	0	1	0	0	0	0	0.08	0	0	0	0	NA
1910	C	G	intronic	not KIV-2B	0	0	0	0	5	0	0	0	0	0.033	0	0	0	0	0.007
1921	G	A	intronic	not KIV-2B	0	0	1	0	0	0	0	0.028	0	0	0	0	NA	0	0
1942	A	T	intronic	not KIV-2B	12	12	12	15	12	1	1	1	0.988	1	0	0	0	0.022	0
1969	G	A	intronic	not KIV-2B	0	0	0	0	2	0	0	0	0	0.057	0	0	0	0	0.035
1976	C	A	intronic	not KIV-2B	0	0	0	1	0	0	0	0	0.01	0	0	0	0	NA	0
1985	G	T	intronic	not KIV-2B	7	8	4	3	0	0.032	0.032	0.027	0.074	0	0.023	0.017	0.007	0.049	0
1996	A	T	intronic	not KIV-2B	0	0	0	0	1	0	0	0	0	0.039	0	0	0	0	NA
2000	T	C	intronic	not KIV-2B	0	0	0	0	3	0	0	0	0	0.028	0	0	0	0	0.005
2002	C	T	intronic	not KIV-2B	1	0	1	0	0	0.022	0	0.046	0	0	NA	0	NA	0	0
2008	T	C	intronic	not KIV-2B	0	0	0	0	1	0	0	0	0	0.062	0	0	0	0	NA
2035	C	T	intronic	not KIV-2B	0	0	1	2	0	0	0	0.04	0.016	0	0	0	NA	0.004	0
2041	A	G	intronic	not KIV-2B	0	3	7	12	5	0	0.035	0.031	0.042	0.029	0	0.031	0.012	0.013	0.007
2067	G	A	intronic	not KIV-2B	9	7	6	8	0	0.026	0.026	0.045	0.037	0	0.012	0.014	0.026	0.013	0
2098	C	A	intronic	not KIV-2B	0	2	0	0	0	0	0.061	0	0	0	0	0.015	0	0	0
2105	C	T	intronic	not KIV-2B	0	0	1	3	4	0	0	0.034	0.019	0.029	0	0	NA	0.004	0.013
2106	G	A	intronic	not KIV-2B	7	9	4	6	3	0.096	0.104	0.143	0.074	0.069	0.032	0.059	0.078	0.04	0.045
2145	A	G	intronic	not KIV-2B	1	1	0	0	0	0.02	0.032	0	0	0	NA	NA	0	0	0
2148	A	G	intronic	not KIV-2B	0	0	0	0	1	0	0	0	0	0.151	0	0	0	0	NA
2151	G	A	intronic	not KIV-2B	0	0	0	0	5	0	0	0	0	0.065	0	0	0	0	0.024
2162	C	A	intronic	not KIV-2B	1	0	0	0	0	0.022	0	0	0	0	NA	0	0	0	0
2171	A	G	intronic	not KIV-2B	0	0	0	0	3	0	0	0	0	0.22	0	0	0	0	0.178
2183	G	T	intronic	not KIV-2B	0	0	0	2	0	0	0	0	0.022	0	0	0	0	0.003	0
2192	A	C	intronic	not KIV-2B	0	0	0	0	2	0	0	0	0	0.029	0	0	0	0	0.001
2216	T	A	intronic	not KIV-2B	6	8	3	3	0	0.036	0.029	0.07	0.039	0	0.02	0.011	0.057	0.022	0
2219	T	A	intronic	not KIV-2B	0	0	1	0	0	0	0	0.05	0	0	0	0	NA	0	0
2222	G	C	intronic	not KIV-2B	1	6	2	2	0	0.076	0.034	0.023	0.028	0	NA	0.011	0.01	0.008	0
2226	T	A	intronic	not KIV-2B	0	0	0	0	2	0	0	0	0	0.025	0	0	0	0	0.004
2227	G	C	intronic	not KIV-2B	1	0	0	0	0	0.023	0	0	0	0	NA	0	0	0	0
2229	G	A	intronic	not KIV-2B	0	0	1	0	0	0	0	0.039	0	0	0	0	NA	0	0
2241	C	A	intronic	not KIV-2B	8	10	9	11	9	0.05	0.08	0.094	0.103	0.114	0.038	0.076	0.055	0.072	0.09
2241	C	G	intronic	not KIV-2B	0	0	0	1	0	0	0	0	0.048	0	0	0	0	NA	0
2245	T	G	intronic	not KIV-2B	0	0	1	0	0	0	0	0.016	0	0	0	0	NA	0	0
2248	G	A	intronic	not KIV-2B	0	0	0	0	1	0	0	0	0	0.053	0	0	0	0	NA
2251	T	C	intronic	not KIV-2B	0	0	0	1	0	0	0	0	0.024	0	0	0	0	NA	0
2259	G	A	intronic	not KIV-2B	0	1	0	0	0	0	0.02	0	0	0	0	NA	0	0	0
2261	T	C	intronic	not KIV-2B	8	8	6	7	0	0.042	0.038	0.038	0.034	0	0.025	0.01	0.023	0.02	0
2273	A	D	intronic	not KIV-2B	0	1	0	0	0	0	0.011	0	0	0	0	NA	0	0	0
2286	G	T	intronic	not KIV-2B	0	0	0	0	1	0	0	0	0	0.08	0	0	0	0	NA
2287	C	G	intronic	not KIV-2B	0	0	0	0	1	0	0	0	0	0.08	0	0	0	0	NA
2301	T	C	intronic	not KIV-2B	1	0	0	0	0	0.028	0	0	0	0	NA	0	0	0	0
2304	T	C	intronic	not KIV-2B	0	0	0	0	1	0	0	0	0	0.033	0	0	0	0	NA
2312	G	A	intronic	not KIV-2B	0	0	0	0	2	0	0	0	0	0.116	0	0	0	0	0.048
2321	A	G	intronic	not KIV-2B	0	0	0	0	1	0	0	0	0	0.104	0	0	0	0	NA
2329	A	G	intronic	not KIV-2B	0	0	0	1	5	0	0	0	0.074	0.246	0	0	0	NA	0.175
2330	T	C	intronic	not KIV-2B	0	1	0	0	0	0	0.022	0	0	0	0	NA	0	0	0
2333	C	A	intronic	not KIV-2B	7	7	3	3	1	0.039	0.033	0.037	0.029	0.027	0.009	0.028	0.017	0.008	NA
2344	T	G	intronic	not KIV-2B	0	0	0	3	0	0	0	0	0.039	0	0	0	0	0.022	0
2348	G	A	intronic	not KIV-2B	1	0	1	0	0	0.021	0	0.026	0	0	NA	0	NA	0	0
2351	C	G	intronic	not KIV-2B	8	10	9	13	10	0.192	0.157	0.246	0.225	0.27	0.08	0.062	0.092	0.093	0.199
2352	T	C	intronic	not KIV-2B	0	0	0	0	1	0	0	0	0	0.08	0	0	0	0	NA
2358	A	D	intronic	not KIV-2B	0	0	0	0	9	0	0	0	0	0.143	0	0	0	0	0.048
2358	A	T	intronic	not KIV-2B	0	0	0	1	0	0	0	0	0.05	0	0	0	0	NA	0
2359	A	D	intronic	not KIV-2B	0	0	0	0	5	0	0	0	0	0.131	0	0	0	0	0.034
2360	A	D	intronic	not KIV-2B	0	0	0	0	5	0	0	0	0	0.131	0	0	0	0	0.034
2361	A	D	intronic	not KIV-2B	0	0	0	0	5	0	0	0	0	0.131	0	0	0	0	0.034
2363	A	C	intronic	not KIV-2B	0	0	0	1	0	0	0	0	0.023	0	0	0	0	NA	0
2376	T	C	intronic	not KIV-2B	0	1	0	0	0	0	0.024	0	0	0	0	NA	0	0	0
2379	A	D	intronic	not KIV-2B	8	10	8	11	5	0.033	0.032	0.045	0.041	0.044	0.018	0.012	0.034	0.02	0.026
2379	A	T	intronic	not KIV-2B	0	0	0	0	3	0	0	0	0	0.145	0	0	0	0	0.074
2392	T	C	intronic	not KIV-2B	0	0	0	0	1	0	0	0	0	0.056	0	0	0	0	NA
2399	G	A	intronic	not KIV-2B	0	0	0	0	1	0	0	0	0	0.04	0	0	0	0	NA
2400	G	A	intronic	not KIV-2B	0	1	0	0	0	0	0.043	0	0	0	0	NA	0	0	0
2409	A	T	intronic	not KIV-2B	12	12	12	14	12	0.749	0.668	0.733	0.74	0.835	0.229	0.226	0.24	0.202	0.173
2415	C	T	intronic	not KIV-2B	0	0	0	0	1	0	0	0	0	0.019	0	0	0	0	NA
2416	G	A	intronic	not KIV-2B	9	8	6	8	8	0.308	0.234	0.314	0.276	0.107	0.113	0.119	0.102	0.096	0.046
2426	A	G	intronic	not KIV-2B	0	0	0	1	0	0	0	0	0.03	0	0	0	0	NA	0
2431	A	C	intronic	not KIV-2B	9	8	6	8	5	0.233	0.189	0.259	0.207	0.178	0.104	0.083	0.066	0.088	0.112
2433	T	C	intronic	not KIV-2B	0	0	0	0	3	0	0	0	0	0.141	0	0	0	0	0.051
2436	C	G	intronic	not KIV-2B	1	3	0	0	0	0.023	0.021	0	0	0	NA	0.002	0	0	0
2440	C	A	intronic	not KIV-2B	1	0	0	0	0	0.011	0	0	0	0	NA	0	0	0	0
2447	T	A	intronic	not KIV-2B	0	0	1	0	0	0	0	0.022	0	0	0	0	NA	0	0
2449	T	C	intronic	not KIV-2B	12	12	12	14	12	1	1	0.988	0.977	1	0	0	0.041	0.035	0
2458	C	G	intronic	not KIV-2B	0	0	1	0	0	0	0	0.026	0	0	0	0	NA	0	0
2464	A	C	intronic	not KIV-2B	3	1	0	0	0	0.059	0.021	0	0	0	0.03	NA	0	0	0
2507	C	T	intronic	not KIV-2B	9	8	7	10	8	0.182	0.199	0.224	0.253	0.393	0.083	0.083	0.068	0.111	0.166
2508	T	D	intronic	not KIV-2B	0	0	1	0	0	0	0	0.017	0	0	0	0	NA	0	0
2509	G	C	intronic	not KIV-2B	1	0	0	0	0	0.022	0	0	0	0	NA	0	0	0	0
2517	A	T	intronic	not KIV-2B	0	1	0	0	0	0	0.027	0	0	0	0	NA	0	0	0
2518	C	G	intronic	not KIV-2B	0	0	0	0	1	0	0	0	0	0.029	0	0	0	0	NA
2519	C	A	intronic	not KIV-2B	0	1	0	0	0	0	0.019	0	0	0	0	NA	0	0	0
2522	T	A	intronic	not KIV-2B	0	0	0	0	5	0	0	0	0	0.111	0	0	0	0	0.07
2523	A	D	intronic	not KIV-2B	0	0	0	0	5	0	0	0	0	0.191	0	0	0	0	0.067
2524	C	D	intronic	not KIV-2B	0	0	0	0	5	0	0	0	0	0.191	0	0	0	0	0.067
2525	T	D	intronic	not KIV-2B	0	0	0	0	5	0	0	0	0	0.191	0	0	0	0	0.067
2526	C	A	intronic	not KIV-2B	0	0	0	0	1	0	0	0	0	0.083	0	0	0	0	NA
2526	C	D	intronic	not KIV-2B	6	8	4	4	7	0.024	0.031	0.046	0.024	0.152	0.013	0.02	0.024	0.005	0.093
2527	A	D	intronic	not KIV-2B	6	8	4	4	3	0.024	0.031	0.046	0.024	0.035	0.013	0.02	0.024	0.005	0.011
2527	A	G	intronic	not KIV-2B	0	0	0	0	1	0	0	0	0	0.023	0	0	0	0	NA
2528	C	D	intronic	not KIV-2B	6	8	4	4	2	0.024	0.031	0.046	0.024	0.026	0.013	0.02	0.024	0.005	0.008
2529	A	D	intronic	not KIV-2B	6	8	4	4	2	0.024	0.031	0.046	0.024	0.026	0.013	0.02	0.024	0.005	0.008
2530	C	T	intronic	not KIV-2B	0	0	1	0	0	0	0	0.02	0	0	0	0	NA	0	0
2532	C	G	intronic	not KIV-2B	0	0	0	0	2	0	0	0	0	0.059	0	0	0	0	0.01
2536	C	G	intronic	not KIV-2B	0	0	1	0	0	0	0	0.028	0	0	0	0	NA	0	0
2553	T	C	intronic	not KIV-2B	0	0	1	0	0	0	0	0.027	0	0	0	0	NA	0	0
2554	A	C	intronic	not KIV-2B	0	0	0	0	1	0	0	0	0	0.03	0	0	0	0	NA
2560	C	A	intronic	not KIV-2B	0	0	1	0	0	0	0	0.018	0	0	0	0	NA	0	0
2560	C	T	intronic	not KIV-2B	0	0	0	0	5	0	0	0	0	0.036	0	0	0	0	0.011
2562	C	A	intronic	not KIV-2B	0	0	0	1	0	0	0	0	0.057	0	0	0	0	NA	0
2565	A	G	intronic	not KIV-2B	0	0	0	0	1	0	0	0	0	0.025	0	0	0	0	NA
2567	A	G	intronic	not KIV-2B	0	0	0	0	1	0	0	0	0	0.028	0	0	0	0	NA
2568	C	T	intronic	not KIV-2B	0	1	0	0	2	0	0.019	0	0	0.04	0	NA	0	0	0.018
2569	G	A	intronic	not KIV-2B	0	0	1	0	1	0	0	0.04	0	0.044	0	0	NA	0	NA
2571	G	C	intronic	not KIV-2B	0	0	0	0	3	0	0	0	0	0.174	0	0	0	0	0.1
2575	C	T	intronic	not KIV-2B	0	1	0	1	0	0	0.021	0	0.026	0	0	NA	0	NA	0
2587	A	C	intronic	not KIV-2B	0	0	0	0	2	0	0	0	0	0.062	0	0	0	0	0.014
2589	T	C	intronic	not KIV-2B	0	0	0	0	5	0	0	0	0	0.147	0	0	0	0	0.061
2591	A	G	intronic	not KIV-2B	9	8	6	8	8	0.337	0.243	0.339	0.28	0.235	0.132	0.124	0.111	0.115	0.069
2595	A	G	intronic	not KIV-2B	0	0	0	0	2	0	0	0	0	0.059	0	0	0	0	0.01
2609	G	A	intronic	not KIV-2B	9	8	6	8	0	0.315	0.231	0.322	0.277	0	0.113	0.115	0.108	0.109	0
2611	C	G	intronic	not KIV-2B	9	8	6	8	0	0.278	0.196	0.29	0.25	0	0.105	0.088	0.098	0.099	0
2622	G	A	intronic	not KIV-2B	0	0	1	0	0	0	0	0.018	0	0	0	0	NA	0	0
2625	G	T	intronic	not KIV-2B	0	0	1	0	0	0	0	0.028	0	0	0	0	NA	0	0
2627	A	G	intronic	not KIV-2B	0	0	0	0	3	0	0	0	0	0.06	0	0	0	0	0.033
2627	A	T	intronic	not KIV-2B	0	1	0	0	0	0	0.021	0	0	0	0	NA	0	0	0
2630	A	G	intronic	not KIV-2B	0	0	1	2	1	0	0	0.184	0.211	0.062	0	0	NA	0.067	NA
2647	G	A	intronic	not KIV-2B	1	0	0	0	0	0.039	0	0	0	0	NA	0	0	0	0
2653	G	A	intronic	not KIV-2B	0	0	2	2	0	0	0	0.03	0.039	0	0	0	0.011	0.003	0
2660	A	G	intronic	not KIV-2B	9	8	6	8	0	0.351	0.258	0.361	0.321	0	0.131	0.124	0.119	0.112	0
2676	C	G	intronic	not KIV-2B	0	0	0	0	1	0	0	0	0	0.039	0	0	0	0	NA
2680	G	A	intronic	not KIV-2B	0	0	0	0	1	0	0	0	0	0.024	0	0	0	0	NA
2687	A	G	intronic	not KIV-2B	12	12	12	15	12	0.873	0.817	0.808	0.805	0.873	0.109	0.122	0.144	0.158	0.12
2688	T	G	intronic	not KIV-2B	12	12	12	15	12	0.873	0.817	0.808	0.805	0.873	0.109	0.122	0.144	0.158	0.12
2689	A	T	intronic	not KIV-2B	2	0	3	0	1	0.029	0	0.033	0	0.043	0.01	0	0.01	0	NA
2690	A	T	intronic	not KIV-2B	2	0	3	0	1	0.029	0	0.033	0	0.043	0.01	0	0.01	0	NA
2697	C	G	intronic	not KIV-2B	0	0	0	0	2	0	0	0	0	0.124	0	0	0	0	0.051
2700	A	G	intronic	not KIV-2B	8	8	7	7	0	0.042	0.042	0.039	0.034	0	0.025	0.018	0.02	0.02	0
2703	C	T	intronic	not KIV-2B	0	0	0	0	3	0	0	0	0	0.083	0	0	0	0	0.088
2704	C	A	intronic	not KIV-2B	0	0	0	0	1	0	0	0	0	0.039	0	0	0	0	NA
2705	A	G	intronic	not KIV-2B	12	12	12	15	12	0.753	0.708	0.699	0.673	0.807	0.092	0.138	0.123	0.185	0.172
2710	C	G	intronic	not KIV-2B	1	0	0	0	1	0.025	0	0	0	0.02	NA	0	0	0	NA
2714	G	C	intronic	not KIV-2B	9	8	6	8	0	0.315	0.231	0.318	0.276	0	0.113	0.115	0.105	0.109	0
2715	A	G	intronic	not KIV-2B	0	0	0	1	0	0	0	0	0.009	0	0	0	0	NA	0
2726	C	A	intronic	not KIV-2B	0	0	0	1	0	0	0	0	0.022	0	0	0	0	NA	0
2733	A	G	intronic	not KIV-2B	0	0	1	0	0	0	0	0.029	0	0	0	0	NA	0	0
2744	C	G	intronic	not KIV-2B	0	0	1	0	0	0	0	0.034	0	0	0	0	NA	0	0
2746	T	C	intronic	not KIV-2B	0	1	0	0	0	0	0.02	0	0	0	0	NA	0	0	0
2750	A	G	intronic	not KIV-2B	0	2	0	0	0	0	0.017	0	0	0	0	0.007	0	0	0
2759	C	A	intronic	not KIV-2B	0	0	0	0	5	0	0	0	0	0.027	0	0	0	0	0.008
2765	C	T	intronic	not KIV-2B	0	0	0	0	1	0	0	0	0	0.022	0	0	0	0	NA
2766	G	T	intronic	not KIV-2B	0	0	0	0	5	0	0	0	0	0.093	0	0	0	0	0.054
2767	T	C	intronic	not KIV-2B	9	8	6	8	0	0.136	0.1	0.144	0.122	0	0.067	0.045	0.052	0.04	0
2780	A	G	intronic	not KIV-2B	2	0	3	0	1	0.025	0	0.02	0	0.037	0.003	0	0.002	0	NA
2784	T	C	intronic	KIV-2B	8	10	9	13	10	0.47	0.458	0.463	0.376	0.407	0.188	0.206	0.204	0.199	0.199
2786	T	C	intronic	not KIV-2B	0	0	0	0	8	0	0	0	0	0.208	0	0	0	0	0.091
2795	T	C	intronic	not KIV-2B	0	0	1	0	0	0	0	0.02	0	0	0	0	NA	0	0
2797	G	A	intronic	not KIV-2B	1	7	0	0	0	0.028	0.02	0	0	0	NA	0.006	0	0	0
2799	A	D	intronic	not KIV-2B	0	0	1	0	0	0	0	0.011	0	0	0	0	NA	0	0
2802	A	C	intronic	not KIV-2B	0	1	0	0	0	0	0.027	0	0	0	0	NA	0	0	0
2804	A	T	intronic	not KIV-2B	0	0	0	1	0	0	0	0	0.028	0	0	0	0	NA	0
2806	A	T	intronic	not KIV-2B	3	0	1	2	0	0.03	0	0.025	0.086	0	0.015	0	NA	0.068	0
2809	C	G	intronic	not KIV-2B	0	0	0	0	3	0	0	0	0	0.034	0	0	0	0	0.005
2817	A	G	intronic	not KIV-2B	0	0	0	0	2	0	0	0	0	0.031	0	0	0	0	0.004
2839	A	C	intronic	not KIV-2B	0	0	0	0	2	0	0	0	0	0.027	0	0	0	0	0.003
2843	C	T	intronic	not KIV-2B	9	8	6	8	0	0.136	0.1	0.153	0.128	0	0.066	0.045	0.049	0.049	0
2846	A	G	intronic	not KIV-2B	0	0	0	0	1	0	0	0	0	0.093	0	0	0	0	NA
2847	G	T	intronic	not KIV-2B	1	0	1	0	0	0.022	0	0.046	0	0	NA	0	NA	0	0
2848	G	A	intronic	not KIV-2B	1	0	0	0	0	0.021	0	0	0	0	NA	0	0	0	0
2848	G	T	intronic	not KIV-2B	0	0	1	0	0	0	0	0.023	0	0	0	0	NA	0	0
2850	A	G	intronic	not KIV-2B	0	0	0	0	1	0	0	0	0	0.093	0	0	0	0	NA
2854	A	G	intronic	not KIV-2B	0	0	0	0	2	0	0	0	0	0.029	0	0	0	0	0.001
2864	G	A	intronic	not KIV-2B	12	12	12	15	12	0.32	0.375	0.378	0.341	0.491	0.232	0.192	0.233	0.201	0.25
2869	A	D	intronic	not KIV-2B	0	0	0	0	1	0	0	0	0	0.017	0	0	0	0	NA
2870	A	D	intronic	not KIV-2B	0	0	0	0	1	0	0	0	0	0.017	0	0	0	0	NA
2871	G	D	intronic	not KIV-2B	0	0	0	0	1	0	0	0	0	0.017	0	0	0	0	NA
2874	G	C	intronic	not KIV-2B	0	0	0	0	1	0	0	0	0	0.033	0	0	0	0	NA
2878	C	T	intronic	not KIV-2B	0	0	0	0	5	0	0	0	0	0.063	0	0	0	0	0.008
2894	G	A	intronic	not KIV-2B	0	0	1	0	0	0	0	0.037	0	0	0	0	NA	0	0
2905	A	T	intronic	not KIV-2B	0	0	0	0	2	0	0	0	0	0.11	0	0	0	0	0.059
2909	G	A	intronic	not KIV-2B	0	0	0	0	1	0	0	0	0	0.035	0	0	0	0	NA
2917	C	G	intronic	not KIV-2B	0	0	0	0	1	0	0	0	0	0.02	0	0	0	0	NA
2920	C	A	intronic	not KIV-2B	0	0	0	1	0	0	0	0	0.022	0	0	0	0	NA	0
2920	C	T	intronic	not KIV-2B	1	0	0	0	0	0.039	0	0	0	0	NA	0	0	0	0
2930	G	A	intronic	not KIV-2B	0	0	0	0	1	0	0	0	0	0.029	0	0	0	0	NA
2945	T	C	intronic	not KIV-2B	0	0	1	0	0	0	0	0.024	0	0	0	0	NA	0	0
2956	C	G	intronic	not KIV-2B	0	0	1	0	0	0	0	0.025	0	0	0	0	NA	0	0
2957	A	G	intronic	not KIV-2B	0	0	0	0	1	0	0	0	0	0.028	0	0	0	0	NA
2961	A	G	intronic	not KIV-2B	0	1	0	0	0	0	0.025	0	0	0	0	NA	0	0	0
2962	C	G	intronic	not KIV-2B	0	0	0	0	5	0	0	0	0	0.045	0	0	0	0	0.015
2964	C	G	intronic	not KIV-2B	0	0	1	0	0	0	0	0.052	0	0	0	0	NA	0	0
2970	G	T	intronic	not KIV-2B	0	0	2	1	0	0	0	0.022	0.011	0	0	0	0.005	NA	0
2976	T	C	intronic	not KIV-2B	0	0	1	0	0	0	0	0.028	0	0	0	0	NA	0	0
2978	C	A	intronic	not KIV-2B	0	1	0	0	0	0	0.017	0	0	0	0	NA	0	0	0
2981	G	T	intronic	not KIV-2B	0	0	0	1	0	0	0	0	0.009	0	0	0	0	NA	0
2983	G	C	intronic	not KIV-2B	0	0	1	0	3	0	0	0.031	0	0.128	0	0	NA	0	0.059
2985	A	T	intronic	not KIV-2B	0	0	0	0	5	0	0	0	0	0.069	0	0	0	0	0.019
2987	A	G	intronic	not KIV-2B	7	8	3	3	0	0.035	0.029	0.049	0.029	0	0.019	0.011	0.032	0.006	0
2988	T	C	intronic	not KIV-2B	0	0	0	0	1	0	0	0	0	0.047	0	0	0	0	NA
3012	A	G	intronic	not KIV-2B	0	0	0	0	1	0	0	0	0	0.03	0	0	0	0	NA
3013	A	C	intronic	not KIV-2B	0	0	0	0	2	0	0	0	0	0.061	0	0	0	0	0.013
3013	A	G	intronic	not KIV-2B	1	0	0	0	0	0.022	0	0	0	0	NA	0	0	0	0
3025	C	T	intronic	not KIV-2B	0	0	1	0	0	0	0	0.027	0	0	0	0	NA	0	0
3059	A	G	intronic	not KIV-2B	0	0	1	2	1	0	0	0.153	0.25	0.024	0	0	NA	0.068	NA
3061	G	A	intronic	not KIV-2B	12	12	12	15	12	0.784	0.715	0.671	0.665	0.764	0.188	0.178	0.231	0.233	0.235
3062	T	D	intronic	not KIV-2B	0	0	0	1	0	0	0	0	0.022	0	0	0	0	NA	0
3063	C	D	intronic	not KIV-2B	0	0	0	1	0	0	0	0	0.022	0	0	0	0	NA	0
3066	C	D	intronic	not KIV-2B	0	0	0	1	0	0	0	0	0.022	0	0	0	0	NA	0
3069	T	C	intronic	not KIV-2B	1	1	0	0	2	0.013	0.017	0	0	0.076	NA	NA	0	0	0.034
3070	G	A	intronic	not KIV-2B	0	0	0	1	0	0	0	0	0.033	0	0	0	0	NA	0
3072	C	T	intronic	not KIV-2B	0	0	0	0	2	0	0	0	0	0.057	0	0	0	0	0.01
3085	A	G	intronic	not KIV-2B	9	7	6	8	0	0.029	0.032	0.036	0.037	0	0.015	0.017	0.009	0.013	0
3088	G	T	intronic	not KIV-2B	1	0	0	0	0	0.026	0	0	0	0	NA	0	0	0	0
3092	A	C	intronic	not KIV-2B	0	1	0	0	0	0	0.027	0	0	0	0	NA	0	0	0
3096	C	T	intronic	not KIV-2B	0	1	0	0	0	0	0.025	0	0	0	0	NA	0	0	0
3103	G	C	intronic	not KIV-2B	9	8	7	10	8	0.719	0.614	0.737	0.676	0.676	0.279	0.251	0.261	0.221	0.205
3112	C	A	intronic	not KIV-2B	0	0	1	0	0	0	0	0.025	0	0	0	0	NA	0	0
3112	C	T	intronic	not KIV-2B	0	0	1	0	0	0	0	0.031	0	0	0	0	NA	0	0
3122	A	C	intronic	not KIV-2B	0	0	1	6	0	0	0	0.07	0.047	0	0	0	NA	0.023	0
3127	T	C	intronic	not KIV-2B	0	0	0	0	1	0	0	0	0	0.033	0	0	0	0	NA
3130	G	C	intronic	not KIV-2B	0	0	1	0	0	0	0	0.021	0	0	0	0	NA	0	0
3130	G	T	intronic	not KIV-2B	0	1	0	0	0	0	0.018	0	0	0	0	NA	0	0	0
3132	A	C	intronic	not KIV-2B	0	1	0	0	0	0	0.018	0	0	0	0	NA	0	0	0
3135	C	T	intronic	not KIV-2B	0	0	0	0	1	0	0	0	0	0.047	0	0	0	0	NA
3165	C	A	intronic	not KIV-2B	0	0	0	1	0	0	0	0	0.009	0	0	0	0	NA	0
3165	C	T	intronic	not KIV-2B	0	1	1	2	0	0	0.021	0.102	0.045	0	0	NA	NA	0.012	0
3169	G	A	intronic	not KIV-2B	0	1	0	0	0	0	0.024	0	0	0	0	NA	0	0	0
3179	A	D	intronic	not KIV-2B	0	1	0	0	0	0	0.011	0	0	0	0	NA	0	0	0
3212	C	T	intronic	not KIV-2B	0	0	0	0	5	0	0	0	0	0.036	0	0	0	0	0.013
3238	A	G	intronic	not KIV-2B	0	0	0	0	1	0	0	0	0	0.028	0	0	0	0	NA
3239	T	C	intronic	not KIV-2B	0	1	0	0	0	0	0.04	0	0	0	0	NA	0	0	0
3258	G	C	intronic	not KIV-2B	1	0	0	0	0	0.015	0	0	0	0	NA	0	0	0	0
3267	A	G	intronic	not KIV-2B	0	0	0	0	2	0	0	0	0	0.084	0	0	0	0	0.004
3267	A	T	intronic	not KIV-2B	0	0	0	0	2	0	0	0	0	0.029	0	0	0	0	0.001
3283	A	G	intronic	not KIV-2B	0	0	0	0	5	0	0	0	0	0.114	0	0	0	0	0.035
3317	C	T	intronic	not KIV-2B	7	6	1	4	1	0.03	0.033	0.067	0.023	0.019	0.02	0.015	NA	0.005	NA
3334	G	T	intronic	not KIV-2B	1	2	0	0	0	0.02	0.021	0	0	0	NA	0.014	0	0	0
3336	A	G	intronic	not KIV-2B	9	8	7	10	8	0.506	0.438	0.544	0.538	0.237	0.2	0.182	0.188	0.16	0.143
3359	T	C	intronic	not KIV-2B	0	0	0	2	0	0	0	0	0.021	0	0	0	0	0.003	0
3383	G	T	intronic	not KIV-2B	0	1	0	0	0	0	0.02	0	0	0	0	NA	0	0	0
3398	G	T	intronic	not KIV-2B	1	1	0	0	0	0.023	0.023	0	0	0	NA	NA	0	0	0
3413	G	T	intronic	not KIV-2B	8	5	5	4	0	0.035	0.023	0.037	0.023	0	0.024	0.012	0.011	0.014	0
3416	C	T	intronic	not KIV-2B	0	0	0	0	1	0	0	0	0	0.025	0	0	0	0	NA
3418	G	A	intronic	not KIV-2B	0	1	2	2	1	0	0.014	0.035	0.022	0.037	0	NA	0.001	0.003	NA
3438	A	C	intronic	not KIV-2B	0	0	2	2	0	0	0	0.017	0.026	0	0	0	0.013	0.011	0
3468	G	T	intronic	not KIV-2B	0	1	0	0	0	0	0.02	0	0	0	0	NA	0	0	0
3484	G	A	intronic	not KIV-2B	1	0	0	0	0	0.021	0	0	0	0	NA	0	0	0	0
3496	C	G	intronic	not KIV-2B	2	0	3	2	1	0.022	0	0.033	0.037	0.02	0.004	0	0.015	0.023	NA
3514	C	G	intronic	not KIV-2B	0	0	1	0	0	0	0	0.034	0	0	0	0	NA	0	0
3515	A	G	intronic	not KIV-2B	1	0	0	0	0	0.022	0	0	0	0	NA	0	0	0	0
3517	A	G	intronic	not KIV-2B	0	0	0	0	2	0	0	0	0	0.033	0	0	0	0	0.009
3535	T	G	intronic	not KIV-2B	0	0	0	2	0	0	0	0	0.02	0	0	0	0	0.003	0
3556	C	T	intronic	not KIV-2B	0	0	0	1	0	0	0	0	0.025	0	0	0	0	NA	0
3560	G	A	intronic	not KIV-2B	0	0	0	0	1	0	0	0	0	0.033	0	0	0	0	NA
3562	A	G	intronic	not KIV-2B	0	1	0	0	0	0	0.021	0	0	0	0	NA	0	0	0
3581	A	G	intronic	not KIV-2B	0	1	0	0	0	0	0.014	0	0	0	0	NA	0	0	0
3586	G	A	intronic	not KIV-2B	9	7	3	5	0	0.03	0.035	0.039	0.024	0	0.017	0.018	0.012	0.005	0
3594	A	T	intronic	not KIV-2B	1	0	0	0	0	0.039	0	0	0	0	NA	0	0	0	0
3600	T	C	intronic	not KIV-2B	0	0	0	0	2	0	0	0	0	0.031	0	0	0	0	0.004
3619	T	C	intronic	not KIV-2B	7	6	1	4	1	0.03	0.033	0.067	0.023	0.019	0.02	0.015	NA	0.005	NA
3624	C	A	intronic	not KIV-2B	2	4	3	5	0	0.03	0.027	0.021	0.056	0	0.002	0.003	0.004	0.03	0
3676	A	G	intronic	not KIV-2B	0	0	1	0	0	0	0	0.016	0	0	0	0	NA	0	0
3690	G	C	intronic	not KIV-2B	0	0	0	0	3	0	0	0	0	0.083	0	0	0	0	0.058
3703	G	A	intronic	not KIV-2B	0	0	0	0	1	0	0	0	0	0.033	0	0	0	0	NA
3716	C	T	intronic	not KIV-2B	0	0	0	1	0	0	0	0	0.065	0	0	0	0	NA	0
3785	G	A	intronic	not KIV-2B	0	1	0	0	0	0	0.032	0	0	0	0	NA	0	0	0
3786	G	T	intronic	not KIV-2B	0	0	1	0	0	0	0	0.017	0	0	0	0	NA	0	0
3804	G	T	intronic	not KIV-2B	2	5	4	7	0	0.054	0.041	0.04	0.058	0	0.001	0.011	0.02	0.037	0
3847	A	D	intronic	not KIV-2B	0	0	0	0	1	0	0	0	0	0.052	0	0	0	0	NA
3856	G	A	intronic	not KIV-2B	0	1	0	0	0	0	0.019	0	0	0	0	NA	0	0	0
3861	C	A	intronic	not KIV-2B	0	1	0	0	0	0	0.014	0	0	0	0	NA	0	0	0
3861	C	D	intronic	not KIV-2B	0	0	0	0	1	0	0	0	0	0.025	0	0	0	0	NA
3866	C	T	intronic	not KIV-2B	0	0	1	0	1	0	0	0.02	0	0.023	0	0	NA	0	NA
3886	T	D	intronic	not KIV-2B	0	0	1	0	0	0	0	0.022	0	0	0	0	NA	0	0
3891	C	T	intronic	not KIV-2B	0	0	1	0	0	0	0	0.032	0	0	0	0	NA	0	0
3894	C	T	intronic	not KIV-2B	0	1	5	9	6	0	0.017	0.027	0.041	0.033	0	NA	0.005	0.014	0.012
3895	G	A	intronic	not KIV-2B	0	0	0	1	0	0	0	0	0.03	0	0	0	0	NA	0
3908	C	T	intronic	not KIV-2B	0	0	0	0	1	0	0	0	0	0.023	0	0	0	0	NA
3918	C	T	intronic	not KIV-2B	0	0	0	0	1	0	0	0	0	0.029	0	0	0	0	NA
3935	C	T	intronic	not KIV-2B	1	0	0	0	0	0.029	0	0	0	0	NA	0	0	0	0
3959	C	T	intronic	not KIV-2B	0	1	0	0	0	0	0.043	0	0	0	0	NA	0	0	0
3961	C	T	intronic	not KIV-2B	0	0	1	3	0	0	0	0.044	0.027	0	0	0	NA	0.009	0
3974	T	G	intronic	not KIV-2B	7	8	3	3	1	0.055	0.064	0.066	0.068	0.028	0.016	0.029	0.061	0.023	NA
3982	C	A	intronic	not KIV-2B	0	0	0	1	0	0	0	0	0.009	0	0	0	0	NA	0
3983	T	D	intronic	not KIV-2B	0	1	0	0	0	0	0.011	0	0	0	0	NA	0	0	0
3985	T	A	intronic	not KIV-2B	8	10	9	10	5	0.082	0.087	0.077	0.083	0.104	0.034	0.048	0.037	0.055	0.111
3996	C	T	intronic	not KIV-2B	0	0	0	1	0	0	0	0	0.034	0	0	0	0	NA	0
3997	G	A	intronic	not KIV-2B	0	1	0	0	1	0	0.022	0	0	0.028	0	NA	0	0	NA
4001	T	C	intronic	not KIV-2B	2	0	0	0	0	0.022	0	0	0	0	0.001	0	0	0	0
4007	C	T	intronic	not KIV-2B	0	0	1	2	0	0	0	0.035	0.065	0	0	0	NA	0.042	0
4008	G	A	intronic	not KIV-2B	7	6	1	4	1	0.026	0.033	0.064	0.023	0.046	0.01	0.015	NA	0.005	NA
4018	G	T	intronic	not KIV-2B	0	0	0	1	0	0	0	0	0.014	0	0	0	0	NA	0
4019	G	A	intronic	not KIV-2B	0	0	0	0	3	0	0	0	0	0.085	0	0	0	0	0.048
4033	A	D	intronic	not KIV-2B	0	0	0	0	1	0	0	0	0	0.023	0	0	0	0	NA
4034	G	D	intronic	not KIV-2B	0	0	0	0	1	0	0	0	0	0.023	0	0	0	0	NA
4035	G	D	intronic	not KIV-2B	0	0	0	0	1	0	0	0	0	0.023	0	0	0	0	NA
4036	A	D	intronic	not KIV-2B	0	0	0	0	1	0	0	0	0	0.023	0	0	0	0	NA
4037	G	D	intronic	not KIV-2B	0	0	0	0	1	0	0	0	0	0.023	0	0	0	0	NA
4038	A	D	intronic	not KIV-2B	0	0	0	0	1	0	0	0	0	0.023	0	0	0	0	NA
4039	G	D	intronic	not KIV-2B	0	0	0	0	1	0	0	0	0	0.023	0	0	0	0	NA
4040	A	D	intronic	not KIV-2B	0	0	0	0	1	0	0	0	0	0.023	0	0	0	0	NA
4064	T	C	intronic	not KIV-2B	1	0	0	0	0	0.023	0	0	0	0	NA	0	0	0	0
4071	A	C	intronic	not KIV-2B	9	8	7	10	8	0.719	0.614	0.733	0.676	0.676	0.279	0.251	0.264	0.221	0.205
4072	C	A	intronic	not KIV-2B	9	8	7	10	8	0.719	0.614	0.733	0.676	0.639	0.279	0.251	0.264	0.221	0.229
4077	T	A	intronic	not KIV-2B	0	0	0	0	1	0	0	0	0	0.056	0	0	0	0	NA
4080	T	G	intronic	not KIV-2B	0	0	0	0	1	0	0	0	0	0.023	0	0	0	0	NA
4082	C	G	intronic	not KIV-2B	0	0	0	0	3	0	0	0	0	0.054	0	0	0	0	0.03
4083	C	T	intronic	not KIV-2B	0	0	0	1	0	0	0	0	0.045	0	0	0	0	NA	0
4090	C	G	intronic	not KIV-2B	0	0	0	0	1	0	0	0	0	0.047	0	0	0	0	NA
4091	A	C	intronic	not KIV-2B	0	0	1	0	0	0	0	0.04	0	0	0	0	NA	0	0
4111	G	C	intronic	not KIV-2B	0	0	0	1	0	0	0	0	0.065	0	0	0	0	NA	0
4128	C	G	intronic	not KIV-2B	4	0	0	0	0	0.024	0	0	0	0	0.004	0	0	0	0
4140	A	G	intronic	not KIV-2B	0	0	0	0	3	0	0	0	0	0.081	0	0	0	0	0.031
4161	T	C	intronic	not KIV-2B	0	0	0	2	0	0	0	0	0.071	0	0	0	0	0.011	0
4167	C	A	intronic	not KIV-2B	5	8	1	3	1	0.027	0.034	0.066	0.023	0.024	0.011	0.018	NA	0.006	NA
4173	T	C	intronic	not KIV-2B	0	0	1	2	0	0	0	0.025	0.042	0	0	0	NA	0.006	0
4179	G	C	intronic	not KIV-2B	0	0	0	0	5	0	0	0	0	0.286	0	0	0	0	0.035
4185	A	G	intronic	not KIV-2B	0	0	0	0	1	0	0	0	0	0.036	0	0	0	0	NA
4188	G	A	intronic	not KIV-2B	0	1	0	0	0	0	0.023	0	0	0	0	NA	0	0	0
4189	T	C	intronic	not KIV-2B	0	0	1	0	0	0	0	0.037	0	0	0	0	NA	0	0
4194	C	G	intronic	not KIV-2B	1	0	0	0	0	0.016	0	0	0	0	NA	0	0	0	0
4232	T	G	intronic	not KIV-2B	0	0	0	0	1	0	0	0	0	0.033	0	0	0	0	NA
4243	G	A	intronic	not KIV-2B	0	1	0	0	0	0	0.027	0	0	0	0	NA	0	0	0
4245	C	G	intronic	not KIV-2B	0	0	1	0	0	0	0	0.016	0	0	0	0	NA	0	0
4265	C	T	intronic	not KIV-2B	12	12	12	15	12	0.765	0.696	0.66	0.695	0.616	0.2	0.183	0.238	0.216	0.287
4266	G	A	intronic	not KIV-2B	0	0	0	1	0	0	0	0	0.045	0	0	0	0	NA	0
4266	G	C	intronic	not KIV-2B	0	1	0	0	0	0	0.026	0	0	0	0	NA	0	0	0
4270	T	C	intronic	not KIV-2B	0	0	1	0	0	0	0	0.015	0	0	0	0	NA	0	0
4272	T	C	intronic	not KIV-2B	0	1	0	0	0	0	0.023	0	0	0	0	NA	0	0	0
4274	A	C	intronic	not KIV-2B	0	0	0	0	1	0	0	0	0	0.026	0	0	0	0	NA
4283	A	C	intronic	not KIV-2B	0	0	0	1	0	0	0	0	0.018	0	0	0	0	NA	0
4283	A	T	intronic	not KIV-2B	0	0	0	0	2	0	0	0	0	0.059	0	0	0	0	0.036
4295	A	G	intronic	not KIV-2B	0	0	0	0	2	0	0	0	0	0.02	0	0	0	0	0.004
4296	C	T	intronic	not KIV-2B	0	1	0	0	0	0	0.023	0	0	0	0	NA	0	0	0
4322	C	T	intronic	not KIV-2B	0	0	0	0	1	0	0	0	0	0.023	0	0	0	0	NA
4343	G	C	intronic	not KIV-2B	0	0	0	0	1	0	0	0	0	0.027	0	0	0	0	NA
4355	T	A	intronic	KIV-2B	0	0	0	0	1	0	0	0	0	0.036	0	0	0	0	NA
4355	T	C	intronic	KIV-2B	9	8	6	8	0	0.038	0.032	0.041	0.039	0	0.013	0.011	0.016	0.013	0
4357	C	T	intronic	not KIV-2B	0	0	0	0	1	0	0	0	0	0.023	0	0	0	0	NA
4358	A	G	intronic	not KIV-2B	9	8	6	10	8	0.719	0.614	0.693	0.676	0.676	0.279	0.251	0.256	0.221	0.205
4375	C	G	intronic	not KIV-2B	0	0	0	0	1	0	0	0	0	0.057	0	0	0	0	NA
4392	C	T	intronic	not KIV-2B	0	0	0	1	0	0	0	0	0.019	0	0	0	0	NA	0
4400	C	G	intronic	not KIV-2B	0	0	0	0	2	0	0	0	0	0.099	0	0	0	0	0.05
4409	G	A	intronic	not KIV-2B	1	1	1	0	0	0.017	0.01	0.023	0	0	NA	NA	NA	0	0
4424	T	C	intronic	not KIV-2B	0	1	0	0	0	0	0.014	0	0	0	0	NA	0	0	0
4432	G	A	intronic	not KIV-2B	0	0	0	0	1	0	0	0	0	0.03	0	0	0	0	NA
4433	C	T	intronic	not KIV-2B	8	10	9	13	10	0.171	0.184	0.158	0.102	0.087	0.079	0.137	0.111	0.071	0.054
4436	A	G	intronic	KIV-2B	8	10	9	13	10	0.173	0.19	0.164	0.102	0.09	0.081	0.131	0.105	0.071	0.055
4438	G	A	intronic	not KIV-2B	0	0	0	0	1	0	0	0	0	0.04	0	0	0	0	NA
4445	G	T	intronic	not KIV-2B	1	1	6	8	3	0.031	0.033	0.039	0.053	0.019	NA	NA	0.025	0.024	0.006
4460	C	A	intronic	not KIV-2B	0	0	0	1	0	0	0	0	0.009	0	0	0	0	NA	0
4461	G	A	intronic	not KIV-2B	0	0	0	0	5	0	0	0	0	0.028	0	0	0	0	0.008
4467	C	T	intronic	not KIV-2B	1	0	0	0	0	0.017	0	0	0	0	NA	0	0	0	0
4474	G	A	intronic	not KIV-2B	0	0	0	0	1	0	0	0	0	0.024	0	0	0	0	NA
4482	G	A	intronic	not KIV-2B	0	0	0	1	0	0	0	0	0.017	0	0	0	0	NA	0
4506	G	C	intronic	not KIV-2B	0	0	1	2	1	0	0	0.063	0.097	0.023	0	0	NA	0.009	NA
4511	C	G	intronic	not KIV-2B	1	0	0	0	0	0.015	0	0	0	0	NA	0	0	0	0
4531	A	D	intronic	not KIV-2B	12	12	12	15	10	0.075	0.083	0.075	0.104	0.098	0.034	0.042	0.028	0.063	0.049
4551	A	C	intronic	not KIV-2B	0	0	0	0	3	0	0	0	0	0.081	0	0	0	0	0.036
4576	C	G	intronic	not KIV-2B	12	12	12	13	12	0.94	0.93	0.948	0.964	0.925	0.058	0.071	0.069	0.05	0.075
4587	C	T	intronic	not KIV-2B	0	0	0	1	0	0	0	0	0.022	0	0	0	0	NA	0
4603	T	C	intronic	not KIV-2B	0	0	0	0	5	0	0	0	0	0.357	0	0	0	0	0.127
4609	C	T	intronic	not KIV-2B	5	4	2	3	1	0.026	0.032	0.036	0.03	0.05	0.013	0.017	0.003	0.016	NA
4644	G	A	intronic	not KIV-2B	0	0	0	0	2	0	0	0	0	0.026	0	0	0	0	0.003
4652	T	C	intronic	not KIV-2B	0	0	0	0	1	0	0	0	0	0.023	0	0	0	0	NA
4672	A	G	intronic	not KIV-2B	6	8	3	4	1	0.028	0.037	0.055	0.028	0.054	0.011	0.018	0.022	0.021	NA
4683	T	C	intronic	not KIV-2B	0	0	0	0	1	0	0	0	0	0.115	0	0	0	0	NA
4695	C	T	intronic	not KIV-2B	1	0	0	0	0	0.014	0	0	0	0	NA	0	0	0	0
4696	T	A	intronic	not KIV-2B	0	0	0	0	2	0	0	0	0	0.031	0	0	0	0	0.004
4708	C	T	intronic	not KIV-2B	0	1	0	0	0	0	0.01	0	0	0	0	NA	0	0	0
4716	G	T	intronic	not KIV-2B	0	0	0	0	3	0	0	0	0	0.029	0	0	0	0	0.001
4728	G	T	intronic	not KIV-2B	0	0	0	0	1	0	0	0	0	0.035	0	0	0	0	NA
4733	G	A	intronic	not KIV-2B	0	0	0	6	0	0	0	0	0.041	0	0	0	0	0.018	0
4737	T	D	intronic	not KIV-2B	0	0	0	1	0	0	0	0	0.046	0	0	0	0	NA	0
4738	T	D	intronic	not KIV-2B	0	0	0	1	0	0	0	0	0.046	0	0	0	0	NA	0
4738	T	G	intronic	not KIV-2B	0	0	0	0	3	0	0	0	0	0.163	0	0	0	0	0.08
4813	C	T	exonic	not KIV-2B	0	0	0	1	0	0	0	0	0.017	0	0	0	0	NA	0
4814	G	A	exonic	not KIV-2B	0	0	2	1	0	0	0	0.03	0.027	0	0	0	0.009	NA	0
4868	G	A	exonic	not KIV-2B	0	1	0	0	0	0	0.032	0	0	0	0	NA	0	0	0
4890	C	A	exonic	not KIV-2B	0	0	0	0	1	0	0	0	0	0.027	0	0	0	0	NA
4893	C	T	exonic	not KIV-2B	0	0	1	0	0	0	0	0.022	0	0	0	0	NA	0	0
4911	C	T	exonic	not KIV-2B	0	0	1	0	0	0	0	0.016	0	0	0	0	NA	0	0
4925	G	A	exonic	not KIV-2B	0	0	1	2	0	0	0	0.027	0.059	0	0	0	NA	0.001	0
4937	G	A	intronic	not KIV-2B	0	1	0	0	0	0	0.014	0	0	0	0	NA	0	0	0
4963	G	T	intronic	not KIV-2B	0	0	0	0	1	0	0	0	0	0.021	0	0	0	0	NA
4968	G	A	intronic	not KIV-2B	9	8	7	10	4	0.035	0.025	0.036	0.039	0.034	0.013	0.007	0.013	0.012	0.014
4986	T	C	intronic	not KIV-2B	0	0	1	0	0	0	0	0.02	0	0	0	0	NA	0	0
4994	G	C	intronic	not KIV-2B	0	0	0	0	1	0	0	0	0	0.035	0	0	0	0	NA
5013	G	T	intronic	not KIV-2B	5	5	2	4	0	0.03	0.03	0.03	0.023	0	0.01	0.014	0.008	0.005	0
5021	A	G	intronic	not KIV-2B	0	0	0	0	1	0	0	0	0	0.06	0	0	0	0	NA
5027	G	C	intronic	not KIV-2B	0	0	0	0	5	0	0	0	0	0.049	0	0	0	0	0.024
5037	T	G	intronic	KIV-2B	12	12	12	15	11	0.159	0.194	0.15	0.123	0.096	0.105	0.15	0.114	0.07	0.058
5045	A	G	intronic	KIV-2B	12	12	12	15	11	0.159	0.194	0.15	0.123	0.096	0.105	0.15	0.114	0.07	0.058
5052	A	T	intronic	KIV-2B	12	12	12	15	11	0.159	0.194	0.15	0.123	0.096	0.105	0.15	0.114	0.07	0.058
5055	A	G	intronic	KIV-2B	12	12	12	15	11	0.159	0.194	0.15	0.123	0.096	0.105	0.15	0.114	0.07	0.057
5060	G	T	intronic	not KIV-2B	0	1	0	0	0	0	0.053	0	0	0	0	NA	0	0	0
5069	C	T	intronic	KIV-2B	12	12	12	15	10	0.159	0.194	0.147	0.118	0.1	0.105	0.15	0.115	0.074	0.057
5077	G	A	intronic	not KIV-2B	1	0	0	0	0	0.028	0	0	0	0	NA	0	0	0	0
5083	G	A	intronic	not KIV-2B	0	0	0	1	0	0	0	0	0.051	0	0	0	0	NA	0
5084	C	A	intronic	not KIV-2B	0	0	0	0	1	0	0	0	0	0.03	0	0	0	0	NA
5084	C	G	intronic	not KIV-2B	0	0	0	0	1	0	0	0	0	0.099	0	0	0	0	NA
5084	C	T	intronic	not KIV-2B	0	0	0	1	0	0	0	0	0.023	0	0	0	0	NA	0
5096	T	C	intronic	not KIV-2B	0	1	0	0	0	0	0.002	0	0	0	0	NA	0	0	0
